# Supplementary material for: MoS2-Decorated Graphene@porous Carbon Nanofiber Anodes via Centrifugal Spinning
Source: Nanomaterials (Basel). 2022 Jul 21;12(14):2505. doi: 10.3390/nano12142505 (PMC9323995; doi:10.3390/nano12142505)
Supplement: Supplementary file 1 [file nanomaterials-12-02505-s001.zip]

Archive with 1 entries (1 files):
- nanomaterials-1800305-supplementary.pdf
